# Supplementary material for: Polynucleotide phosphorylase protects against renal tubular injury via blocking mt-dsRNA-PKR-eIF2α axis
Source: Nat Commun. 2023 Mar 3;14:1223. doi: 10.1038/s41467-023-36664-0 (PMC9984537; doi:10.1038/s41467-023-36664-0)
Supplement: Supplementary file 4 — Source Data [file 41467_2023_36664_MOESM4_ESM.xlsx]

## Sheet: figure1
1b	Ctrl					ATN
Tubule	15.2	10.2	3.8	4.2	7.5	100.5	82.4	95.7	88.5	70.5
Glomerulus	1.9	8.4	15	4	2.8	7.8	12.2	2.8	1.8	4.9
1d	dsRNA
Ctrl(5)	1.5	2.5	3.5	4.5	5.5	1.5	2.5	3.5	4.5	5	6	5	4	3.5	3
ATN(12)	82	73	83.6	90	91	92	94	95	98	74.8	79.9	83
DN(14)	70	72	73	74	70	80	81	79	76	74	72	68	74	67
IgAN(16)	67	68	69	70	71	72	73	74	75	76	71.5	50	51	52	53	65
LN(15)	20	21	22	23	24	22.5	23.5	24.5	25.5	25.8	27	27.5	28.5	28.8	30
MN(13)	24.5	26.5	28.5	29	25	24.5	24.5	24.5	26	26.5	27	32	33.5
FSGS(15)	40	41	42	43	44	42.5	35	32	33	34	35	44.5	41.5	30	32
1d	Tubular injury						dsRNA
Sham-IRI	1.2	2.3	3.1	2.1	1.8	1	5	10	3.5	4.5	5.5	6	7	6	4.5	5
IRI	88	67	74	80	72	81	90	87.5	88	84	84	89	92	86	88.5	85
Sham-UUO	1	4	5	8	2	1.2	5.5	10	2	5	3	12	6	2	4.5	5
UUO	68	77	62	57	59	66	70	71	72	73	74	69	68	67	69.5	68.5
1f	Sham			IRI
ND6	0.1	0.15	-0.3	1.5	1	1.5
CO1	0.3	0.16	-0.35	1.1	2	1.9
ND5	0.42	0	-0.321	2.5	1.7	2
ND4	0.2	0.4	0.12	1.22	1.5	1.25
CYB	0.13	0.08	0.6	1.28	1.2	1.25
1h	Sham-heavy strand			Sham-light strand			IRI-heavy strand			IRI-light strand
ND6	0.2	-0.4	0.1	-0.01	0.03	0.1	1.3	1	1.4	1.5	2	1.6
CO1	0.06	0.12	0.2	-0.04	-0.11	0.01	1.8	1.5	1.89	2.1	1.4	1.9
ND5	0	-0.01	0.13	0.01	0.05	0.13	1.7	2.5	1.9	1.8	1.9	2.2
ND4	0	-0.18	-0.05	-0.08	-0.43	-0.02	0.8	0.9	1.3	1	0.8	0.65
CYB	0	0.14	0.01	0.06	0.02	0.1	0.8	0.5	0.7	0.5	1.4	1

## Sheet: figure2
2b
Ctrl(5)	ATN(12)	DN(14)	IgAN(16)	LN(15)	MN(13)	FSGS(15)
70	18	21	25	20	35	40
80	10.5	8	20	31	36	41.5
81	33	7	31	32	47.65	42.5
82	11	2	23	33	48.5	43
83	1.8	7.5	24	34	29	48
84	1.2	8.5	26	35	25	42.5
85	10.4	2.5	28	28	13.5	35
86	8	6.5	29	27	24.5	32
91	9.5	8.5	21	25	26.5	33
92	9.3	9.5	22	25.8	27	34.5
93	1	12	27	27	10	35
90	11	11.5	13	27.5	32	44.5
81.5		16.5	24	28.5	33.5	41.5
88.5		8.2	25	8.8		30.5
86.5			26	30		32
			12.5
2d
Sham-IRI	IRI	Sham-UUO	UUO
90	70	75	71.3
81	68	99	73
83	66	82	74
82	59	85	71.5
83.5	76	85	72.5
84	66	91	70
85	73	82	71.5
86	79	88	73.5
60	62	90	70.5
94.5	82.5	60	65
2e
Sham-IRI	IRI	Sham-UUO	UUO
1.2	0.5	0.8	0.4
1.15	0.4	0.9	0.5
1	0.45	0.73	0.28
0.883	0.38	1.02	0.66
0.832	0.72	0.86	0.53

## Sheet: figure3
3a	PNPT1								dsRNA
Ctrl	90	93	88	87	83.5	84	85	86.5	1	2	3.5	15	2.2	1.9	3.2	4
HG 7d	58	28	27	26	60	75	26.7	27	0	80	84	91	62	69	88	50
TGFβ 48h	28	30	22	45	50	40	19	26	90	87.5	88	99	82	89	92	86
LPS 24h	27	28	70	54	28.5	21.5	20	23	65	70	80	60	93	93	94	87
3b	PNPT1					dsRNA
Ctrl	95	70	96	92	89	15	2.5	1.8	2.1	2.2
TGFβ	28	60	10	35	31	99.9	98	80.5	92	74
TGFβ+PNPT1	89	99	87	80	79	10	9.8	40	11	30
3c	PNPT1					dsRNA
siCtrl 12h	99	74	96	70	98	1	6.5	2	3	10
siPNPT1 12h	40	14	25	8	35	90	94	50	89	80
siCtrl 24h	99	94	96	98	98	2	6.5	6	3	2
siPNPT1 24h	2.5	8	1.5	11.5	15	99.2	98	96	78	94
3d	mt-ND6			mt-CO1			mt-ND5			mt-ND4			mt-CYB
siCtrl	0.1	0.3	-0.22	0	-0.3	0.5	0	0.47	0.11	0	0.3	-0.4	0	0.32	-0.13
siPNPT1	6.3	5.2	3.8	4.5	6.91	6.24	8	9.66	6.11	6	3.5	4.5	5.38	2.63	6.83
3e	siCtrl-heavy strand			siPNPT1-heavy strand			siCtrl-light strand			siPNPT1-light strand
mt-ND6	0.11	0.43	0.16	4.4	3.5	6.4	-0.4	0.23	-0.32	5.5	4	4.5
mt-CO1	0.02	-0.61	0.1	5.5	6.3	6	-0.15	0	0.07	6.5	5.8	7.2
mt-ND5	0.17	-0.75	0.25	8	9.5	9	0.06	-0.15	0.13	9.5	6.8	8.8
mt-ND4	0.05	-0.15	-0.25	4.2	5.8	3.5	-0.28	-0.05	-0.1	5.1	4	4.3
mt-CYB	0.22	-0.06	0.01	3.8	5.2	4.7	0.02	0.02	-0.39	5.1	4.2	4.9
3f	siCtrl	siPNPT1
	0.6	3
	0.72	4.2
	0.45	2.6
	0.37	4
	0.6	2.5
	0.7	5
	0.8	6.2
	0.3	5.4
	0.55	4
	0.63	3
3g	siCtrl	siPNPT1
	1	3.3
	1.12	2.5
	0.8	2.4
	0.73	3
	0.7	3.5
	0.92	2.9
	0.9	4.2
	0.88	3.5
	0.75	4.1
	0.6	1.5

## Sheet: figure4
4a	siCtrl					siPNPT1
12h	90	98	80	85	95	80	70	82	72	60
24h	99	98	97	100	90	60	45	48	40	30
4b	Negative	siCtrl 12h	siPNPT1 12h	siCtrl 24h	siPNPT1 24h
AnnexinV+; PI-	0	3.29	10.6	1.2	12.9
	0.1	3.01	14.22	1.32	10.88
	0.5	1.5	11.82	1.9	14.5
	0.3	2.9	10.95	1.25	10.3
	0.3	2.5	9.59	2	12.73
4c	p-PKR/ total PKR					p-eIF2α/total eIF2α					ATF4/β-actin
siCtrl 12h	0.01	0	0.1	0.03	0.02	0	0.1	0.05	0.1	0	0.9	0.8	0.6	0.9	1.3
siPNPT1 12h	0.5	0.52	0.45	0.7	0.8	2	1.8	1.9	1.68	1.9	1.5	1.2	1.6	1	1.1
siCtrl 24h	0.01	0.05	0.1	0.01	0.02	0	0.02	0.05	0.07	0	1	1.1	0.9	1.2	1.4
siPNPT1 24h	1	1.5	1.1	1	1.3	1.9	1.9	2.2	2.7	1.68	2	1.8	1.5	1.9	1.7
4d	p-PKR/ total PKR					p-eIF2α/total eIF2α					ATF4/β-actin
siCtrl	0.01	0.05	0.08	0.03	0.02	0	0.02	0.06	0.05	0.01	0.1	0.12	0.15	0.03	0.07
siPNPT1	1	0.8	0.6	0.4	0.9	0.68	1	1.1	0.65	0.9	3	3.2	2.8	4	2.8
siPNPT1+C16	0.07	0.05	0.04	0.12	0.1	0.1	0.2	0.15	0.12	0.22	0	0.05	0.3	0.1	0.08
4e	Negative	siCtrl	siPNPT1	siPNPT1+C16
AnnexinV+; PI-	0	2.05	11.8	5.37
	0.1	1.42	10.01	4.31
	0.5	1.83	15.2	3.82
	0.3	1.95	11.32	5.05
	0.3	0.8	15.33	4.99

## Sheet: figure5
5a	PNPT1: Sham+CtrlAAV	PNPT1: IRI+CtrlAAV	PNPT1: IRI+PNPT1 AAV
	1.4	0.5	1.2
	1.35	0.44	1
	1.2	0.28	1.5
5b	dsRNA: Sham+CtrlAAV	dsRNA: IRI+CtrlAAV	dsRNA: IRI+PNPT1 AAV
	5	90	6
	12	87.5	14
	3.5	66	13
	1	78	12
	5.5	84	28
	6	89	15.5
	7	92	13.5
	6	86	16
5c	Scr: Sham+CtrlAAV	Scr: IRI+CtrlAAV	Scr: IRI+PNPT1 AAV
	0.12	1.5	0.4
	0.13	1.42	0.35
	0.12	1.35	0.42
	0.14	1.6	0.28
	0.15	1.62	0.3
	KIM-1: Sham+CtrlAAV	KIM-1: IRI+CtrlAAV	KIM-1: IRI+PNPT1 AAV
	0.1	0.7	0.3
	0.18	0.82	0.42
	0.22	0.7	0.28
	0.18	0.77	0.35
	0.25	0.83	0.33
5d	TUNEL: Sham+CtrlAAV	TUNEL: IRI+CtrlAAV	TUNEL: IRI+PNPT1 AAV
	4	28	10
	1.5	27	12
	3	30	15
	2	25	6
	2.5	22	12
5e	PNPT1: Sham+CrtlAAV	PNPT1: UUO+CtrlAAV	PNPT1: UUO+PNPT1 AAV
	1.1	0.8	1.3
	1.5	0.66	1.35
	1.2	0.9	1.26
5f	dsRNA: Sham+CrtlAAV	dsRNA: UUO+CtrlAAV	dsRNA: UUO+PNPT1 AAV
	4	80	8
	2	71	15
	8	72	17
	12	66	25
	1	74	16.5
	7	89	17
	3	68	18
	3	67	25
5g	Scr: Sham+CrtlAAV	Scr: UUO+CtrlAAV	Scr: UUO+PNPT1 AAV
	0.14	0.47	0.2
	0.15	0.48	0.28
	0.2	0.45	0.35
	0.25	0.5	0.35
	0.1	0.52	0.32
	KIM-1: Sham+CrtlAAV	KIM-1: UUO+CtrlAAV	KIM-1: UUO+PNPT1 AAV
	0.2	0.8	0.44
	0.15	0.72	0.32
	0.32	0.66	0.46
	0.1	0.82	0.35
	0.12	0.75	0.3
5h	TUNEL: Sham+CrtlAAV	TUNEL: UUO+CtrlAAV	TUNEL: UUO+PNPT1 AAV
	2	25	10
	5	30	15
	2.5	25	12
	2	28	11
	1	22	9

## Sheet: figure6
6b	Sham+DMSO	IRI+DMSO	IRI+C16
p-PKR/β-actin	0.05	1	0.243
	0.071	0.8	0.235
	0.042	0.95	0.192
6c	Scr: Sham+DMSO	Scr: IRI+DMSO	Scr: IRI+C16
	0.083	1.8	0.5
	0.116	1.15	1.03
	0.146	1.53	0.7
	0.14	1.27	0.55
	0.128	1.44	0.65
	KIM-1: Sham+DMSO	KIM-1: IRI+DMSO	KIM-1: IRI+C16
	0.1	0.85	0.6
	0.23	0.72	0.65
	0.25	0.75	0.52
	0.08	0.71	0.68
	0.28	0.82	0.62
6d	HE: Sham+DMSO	HE: IRI+DMSO	HE: IRI+C16
	2	88	50
	2.5	67	48
	3.5	74	45
	2.3	65	40
	3.2	72	52
6e	TUNEL: Sham+CtrlAAV	TUNEL: IRI+CtrlAAV	TUNEL: IRI+PNPT1 AAV
	4.5	30	16
	3.2	23.3	11
	2.3	28	10
	2.1	30.5	14.3
	1.5	27.1	12
6g	Sham+DMSO	IRI+DMSO	IRI+C16
p-PKR/β-actin	0.1	0.8	0.14
	0.13	0.61	0.17
	0.12	0.9	0.13
6h	Scr: Sham+CrtlAAV	Scr: UUO+CtrlAAV	Scr: UUO+PNPT1 AAV
	0.15	0.47	0.28
	0.12	0.48	0.3
	0.17	0.45	0.35
	0.13	0.5	0.35
	0.15	0.52	0.38
	KIM-1: Sham+CrtlAAV	KIM-1: UUO+CtrlAAV	KIM-1: UUO+PNPT1 AAV
	0.12	0.8	0.6
	0.15	0.72	0.61
	0.2	0.6	0.592
	0.22	0.82	0.604
	0.28	0.75	0.581
6i	HE: Sham+CrtlAAV	HE: UUO+CtrlAAV	HE: UUO+PNPT1 AAV
	4	70	46
	3	77	49
	2	62	43
	2.1	60	40
	3.4	59	39
6j	TUNEL: Sham+CrtlAAV	TUNEL: UUO+CtrlAAV	TUNEL: UUO+PNPT1 AAV
	5	28	15
	4	27	11
	3	30	10
	1	25	8
	2.5	22	12

## Sheet: figure7
7a
7c	WT1	WT2	WT3	WT4	WT5	WT6	WT7	KO1	KO2	KO3	KO4	KO5
1w	3.5	3.4	3.4	3.5	3.3	4	3.8	3.3	3.2	3.5	4	3.4
3w	12.8	12.5	13	13.3	14.2	14	13.8	12.5	12.1	10.8	11.2	11.4
5w	17	17.3	17.1	16.8	17.4	16.2	16	13	14	13.5	14.6	14.3
7w	21	22.5	23.8	22	22.2	23	22.1	16	17	18	18	17.6
9w	28	28.2	29.1	28.5	30.2	27.5	28.3	19.6	20.3	20.4	20.4	21
11w	28.5	28.5	29.2	29	30.5	27.9	28.5	19.6	20.4	20.4	20.9	21.2
13w	28.8	28.6	29	29.5	31	28.6	28.9	19.8	20.5	20.5	19.9	21.8
15w	29	29	29.3	29.8	31.5	29	30.1	20	20.3	21	19	22.3
17w	29.8	29.2	30	30.3	32.2	29.4	30.5	20.3	20.3	21.1	19	22.6
7d	HE: WT	HE: KO
	3	70
	4	72.4
	6	90
	2.5	75
	3.5	78
7e	BMD: WT	BMD: KO
	103.247	99.889
	100.71	98.746
	103.63	89.222
	111.814	98.483
	104.833	91.554
	109.224	94.7664
	110.245	98.334
	101.331	90.895
	112.33	93.672
	108.229	92.49
7f	Serum phosphorus: WT					Serum phosphorus: KO
6w	65	72	48	40	52	70	60	63	80	30
8w	70	66	55	52	58	38.5	52	40	41	40.6
10w	60	50	65	55	48	30	35	40	32	20
	Serum calcium: WT					Serum calcium: KO
6w	43.6	61.3	55.2	65	60	49.8	50.5	45.5	46.2	48.1
8w	55.2	54.8	58.1	58.5	59.7	50	49.5	43.1	49.3	39.2
10w	57	55.2	61.8	53.6	54.1	46	46	39.5	45.7	39.9
7g	WT	KO
Urine glucose	2	11
	2.5	14.9
	1.8	13
	3	14.1
	1.2	13.8
	2.7	10
Urine uric acid	0.6	1.2
	0.4	1.43
	0.45	1.82
	0.81	2
	0.23	1.37
	0.79	1.66
phosphorus	51	125
	42	100
	38	130
	40	126
	50.1	145
	58.53	148.29
potassium	200	320
	180	310
	150	280
	208	183.11
	210	225
	242.1	381.22
7h	WT	KO
	12.93	11.3
	12.21	11.27
	12.18	10.8
	11.92	10.35
	12.17	10.81
	11.19	11.3
7i	Scr: WT					Scr: KO
6w	0.338	0.216	0.249	0.223	0.39	0.935	0.553	0.485	0.42	0.389
8w	0.233	0.223	0.348	0.283	0.257	0.7	0.789	0.732	0.721	0.699
12w	0.338	0.216	0.349	0.323	0.29	0.935	0.987	0.727	0.88	0.909
14w	0.257	0.275	0.294	0.289	0.478	1.117	0.935	1.2	0.998	1.023
16w	0.325	0.255	0.282	0.23	0.45	1.3	1.4	1.48	1.58	1.62
	WT						KO
KIM-1	0.12	0.26	0.21	0.08	0.25	0.36	3.19	2.15	4.3	2.42	3.07	2.88
β-MG	15.29	11.36	13.42	12.4	16.99	14.82	53.29	42.27	47.91	41.88	55.73	63.22
NGAL	98.71	90.14	83	95.86	100.86	111.5	154.43	130.14	127.29	125.86	158.71	172.1
7j	TEM: WT	TEM: KO
Mitochondrial damage	1.1	50.4
	2	70
	2	60
	3	65
	4	80
7k	Masson: WT	Masson: KO
Fibrosis scores	3.1	10.2
	5	6
	1	7
	1	4
	2	20
l	TUNEL: WT	TUNEL: KO
Apoptosis scores	2.3	35.7
	5	50
	6	43
	1	42
	4	45

## Sheet: figure s1
s1 b	Sham	IRI-1d	IRI-3d
Scr	0.12	1.3	1.5
	0.13	1.25	1.42
	0.12	1.1	1.35
	0.14	0.8	1.6
s1 c	Sham					IRI-1d					IRI-3d
KIM-1	0.1	0.18	0.22	0.38	0.25	0.59	0.75	0.8	0.42	0.72	0.5	0.82	0.6	0.77	0.93
β-MG	14.2	12.3	11	11.9	15.5	17.7	18.2	15.1	19.2	15.3	14.2	20.2	21.3	14.9	22
NGAL	104	110	102	129	111	134	130	122	120	148.71	140	145	129	126	150
s1 d	HE: Sham	HE: IRI-1d	HE: IRI-3d
	2.52	62	88.79
	2.5	68.33	67
	3.5	75	74
	2.3	60	65
	3.2	65	72

## Sheet: figure s2
s2 b	Sham	UUO-7d	UUO-14d
Scr	0.17	0.4	0.47
	0.15	0.3	0.48
	0.102	0.39	0.45
	0.14	0.32	0.5
s2 c	Sham					UUO-7d					UUO-14d
KIM-1	0.14	0.14	0.28	0.4	0.45	0.41	0.66	0.45	0.6	0.51	0.44	0.62	0.66	0.58	0.4
β-MG	15	13	14	13	10	15.5	15.3	15.9	16.2	18	18.4	18.2	16.2	16.9	23
NGAL	110.61	115	108	122	100	140.34	123	141	127	137	141.22	140	150	128	135
s2 d	Sham	UUO-7d	UUO-14d
HE	4	51	70
	2.8	48	77
	2.9	60	62
	3.3	48	60
	3	30	59

## Sheet: figure s3
s3

[truncated: 5 more sheets: figure s4, figure s5, figure s6, figure s7, figure s8]
